# Supplementary material for: Hsf transcription factor gene family in peanut (Arachis hypogaea L.): genome-wide characterization and expression analysis under drought and salt stresses
Source: Front Plant Sci. 2023 Jul 5;14:1214732. doi: 10.3389/fpls.2023.1214732 (PMC10355374; doi:10.3389/fpls.2023.1214732)
Supplement: Supplementary Figure 1 — Multiple sequence alignment of the DBD domains (A) and HR-A/B regions (B) of the Hsf protein family in peanut. [file DataSheet_1.zip › Supplementary Materials/Supplementary Table S1.xls]

## Sheet: Sheet1
Table S1: Primers in this study.
Gene name	Primer sequence (5'-3')
AhHsf1-q-F	AAGAAGAGCCTCGCGTCAAA
AhHsf1-q-R	CCGGATCATCCACCATCTCG
AhHsf4-q-F	AACCTTGGCGTAGGGAATGG
AhHsf4-q-R	TGAAACTATCTTGCCGCCGT
AhHsf7-q-F	TCGTTGTGTGGAATCCTCCG
AhHsf7-q-R	TCATGCGATGTGGTTGACCT
AhHsf10-q-F	TTTCGTGGAGTGAGAGTGGC
AhHsf10-q-R	ACCATAGGTGTTGAGCTGGC
AhHsf11-q-F	CTGAGAAGGGCGTTCCATGT
AhHsf11-q-R	CAGCCTCGCTTTCGGTTCTA
AhHsf20-q-F	TCAACGAACACGATCCAGCA
AhHsf20-q-R	CCCTTGAGTTGTGCTGTTGC
AhHsf21-q-F	TTGGAGCTTGCTGATACCGG
AhHsf21-q-R	TTGACCTTAAACGGGCACGA
AhHsf24-q-F	AAGAAGAGCCTCGCGTCAAA
AhHsf24-q-R	TTCCGGATCCTCCACCATCT
AhHsf29-q-F	GGGAATAATGGTGGTGGCCA
AhHsf29-q-R	TGAAACTATCTTGCCGCCGT
AhHsf30-q-F	GCTACTCCTCACTGATCGCC
AhHsf30-q-R	TTCCCATCTCCAAGTTCGGC
AhHsf31-q-F	CGCTAGGGATTTGCTGCCTA
AhHsf31-q-R	AACCGGTTTTCGTCTGTGGA
AhHsf34-q-F	GCTTTCTTGAGGGACTGCCT
AhHsf34-q-R	CGGCCTCACCAACTTGTTTG
AhHsf35-q-F	TAGAACCGAAAGCGAGGCTG
AhHsf35-q-R	ATTTCACATCTGACCCGCGT
AhHsf43-q-F	GACCTTCGAAGTGGTGGAGG
AhHsf43-q-R	GAATCTGTGCGAGTCCCACA
AhHsf44-q-F	CATCGTTCGTCTCCTCCTCG
AhHsf44-q-R	GAGCGAGAGAGAGCGAGAAC
Actin11-q-F	TTGGAATGGGTCAGAAGGATGC
Actin11-q-R	AGTGGTGCCTCAGTAAGAAGC
