# Supplementary material for: Hsf transcription factor gene family in peanut (Arachis hypogaea L.): genome-wide characterization and expression analysis under drought and salt stresses
Source: Front Plant Sci. 2023 Jul 5;14:1214732. doi: 10.3389/fpls.2023.1214732 (PMC10355374; doi:10.3389/fpls.2023.1214732)
Supplement: Supplementary Figure 1 — Multiple sequence alignment of the DBD domains (A) and HR-A/B regions (B) of the Hsf protein family in peanut. [file DataSheet_1.zip › Supplementary Materials/Supplementary Table S3.xls]

## Sheet: Sheet1
GeneName	Group	DBD	OD	NLS	AHA	NES
AhHsf1	A9	110-201	226-276	(288)KIKRKR	(396)DEELDV	(405)NIYLELEDL
AhHsf2	A3	105-196	225-275	(297)KARRK	(489)DIWDI
AhHsf3	A1	11-102	199-249	(273)KKRR	(486)DEFWELFL	(541)LTQQMGLL
AhHsf4	B3	34-125	192-221
AhHsf5	A8	13-104	133-183		(284)WEQLFL	(341)LELRADGVHL
AhHsf6	A5	19-111	138-188	(211)KKRR	(427)DVFWEQFL
AhHsf7	A4	13-104	135-185	(203)RKRRLPR	(339)DVFWEQFL
AhHsf8	A1	36-127	164-214		(443)DLDDFL (453)IWDDLL	(491)LDQLTKQMGHL
AhHsf9	A1	35-126	164-214	(238)NKKRR	(438)IWDDLL (449)VDIEEDV	(480)LTEQMGLL
AhHsf10	B1	9-100	171-200
AhHsf11	B2	34-125	202-231
AhHsf12	C1	15-106	146-182	(203)KRRR
AhHsf13	B2	28-119	188-217	(290)AKRAR
AhHsf14	B3	34-125	169-198	(235)KRKR
AhHsf15	A7	47-138	171-221	(246)KKRR	(319)ELDDEGFWEELF	(348)VNVLANRLGYL
AhHsf16	A2	30-138	168-218	(243)KRKRR	(316)ILEDFLKEDLV	(360)LQDLVNHMEYL
AhHsf17	B4	25-116	206-235	(321)NKKR
AhHsf18	B4	47-142	220-249	(317)GKKR
AhHsf19	B4	24-115	184-213
AhHsf20	A2	45-105	141-191	(214)RKRR	(276)ENIWEDLL	(321)LQKLVDHMGFL
AhHsf21	A5	19-111	138-188	(210)NKKRR	(430)DVFWEQFL
AhHsf22	A6	55-146	177-227		(347)DEVFWEDLL	(371)VDVLAEQLGYL
AhHsf23	A4	13-104	137-187	(205)RKRR	(257)LVFWEYI (341)FWEQFL
AhHsf24	A9	187-278	303-353	(365)KIKRKR	(483)IYLELEDLI
AhHsf25	A3	105-196	225-275	(297)KARRK	(415)DVLSEYFV (489)DIWDI
AhHsf26	A5	19-111	138-188	(210)NKKRR	(430)DVFWEQFL
AhHsf27	B4	47-144	220-249	(312)GKKR
AhHsf28	A1	11-102	140-190	(213)NKKRR	(427)DEFWELFL
AhHsf29	B3	32-124	167-196
AhHsf30	A8	13-104	137-187		(288)WEQLFL	(360)LKSLTKQMELL
AhHsf31	A4	13-104	135-185	(203)RKRR	(339)DVFWEQFL
AhHsf32	A1	36-127	164-214	(238)NKKRR	(443)DLDDFL (453)IWDDLL	(491)LDQLTKQMGHL
AhHsf33	A1	35-126	164-214	(238)NKKRR	(426)EIDIDDFL (438)IWDDLL	(480)LTEQMGLL
AhHsf34	B1	9-100	171-200
AhHsf35	B2	34-125	202-231
AhHsf36	C1	15-106	146-182	(203)KKRR
AhHsf37	B2	28-119	188-217	(290)AKRAR
AhHsf38	A7	47-138	171-221	(245)TKKRR	(323)FWEELF	(346)VNVLANRLGYL
AhHsf39	B3	33-124	168-197	(231)VKRKR
AhHsf40	A2	30-138	168-218	(242)VKRKR	(316)ILEDFL	(360)LQDLVNHMGYL
AhHsf41	B4	25-116	206-235
AhHsf42	B4	24-115	184-213
AhHsf43	A2	45-136	172-222	(244)SRKRR	(303)IWEDLL	(346)LQKLVDHMGFL
AhHsf44	A5	139-231	258-308	(330)NKKRR	(550)DVFWEQFL
AhHsf45	A6	57-148	179-229		(350)IDEVFWEDLL	(375)VDVLAEQLGYL
AhHsf46	A4	13-104	137-187	(205)RKRR	(257)LVFWEYI (341)FWEQFL
