# Supplementary material for: Hsf transcription factor gene family in peanut (Arachis hypogaea L.): genome-wide characterization and expression analysis under drought and salt stresses
Source: Front Plant Sci. 2023 Jul 5;14:1214732. doi: 10.3389/fpls.2023.1214732 (PMC10355374; doi:10.3389/fpls.2023.1214732)
Supplement: Supplementary Figure 1 — Multiple sequence alignment of the DBD domains (A) and HR-A/B regions (B) of the Hsf protein family in peanut. [file DataSheet_1.zip › Supplementary Materials/Supplementary Table S4.xls]

## Sheet: Ah_At
AhHsf Gene Name	AhHsf Gene ID	AtHsf Gene ID
AhHsf2	arahy.Tifrunner.gnm1.ann1.7QKH3M.1	AT5G03720.1
AhHsf3	arahy.Tifrunner.gnm1.ann1.7L0DWH.1	AT5G16820.2
AhHsf3	arahy.Tifrunner.gnm1.ann1.7L0DWH.1	AT3G02990.1
AhHsf6	arahy.Tifrunner.gnm1.ann1.XNB059.1	AT4G13980.1
AhHsf7	arahy.Tifrunner.gnm1.ann1.EUH4IG.1	AT5G45710.1
AhHsf7	arahy.Tifrunner.gnm1.ann1.EUH4IG.1	AT4G18870.1
AhHsf8	arahy.Tifrunner.gnm1.ann1.29NN0H.1	AT1G32330.1
AhHsf8	arahy.Tifrunner.gnm1.ann1.29NN0H.1	AT4G17750.1
AhHsf10	arahy.Tifrunner.gnm1.ann1.W19Z82.1	AT4G36990.1
AhHsf11	arahy.Tifrunner.gnm1.ann1.1V63ZN.2	AT4G11660.1
AhHsf12	arahy.Tifrunner.gnm1.ann1.42KS26.1	AT3G24520.1
AhHsf13	arahy.Tifrunner.gnm1.ann1.CC8IDD.1	AT5G62020.1
AhHsf14	arahy.Tifrunner.gnm1.ann1.7H2VVZ.1	AT2G41690.1
AhHsf15	arahy.Tifrunner.gnm1.ann1.B8VX3Q.2	AT3G63350.1
AhHsf15	arahy.Tifrunner.gnm1.ann1.B8VX3Q.2	AT3G22830.1
AhHsf16	arahy.Tifrunner.gnm1.ann1.5FT298.1	AT2G26150.1
AhHsf22	arahy.Tifrunner.gnm1.ann1.7Z43AK.1	AT3G22830.1
AhHsf23	arahy.Tifrunner.gnm1.ann1.PW78BB.1	AT4G18870.1
AhHsf23	arahy.Tifrunner.gnm1.ann1.PW78BB.1	AT5G45710.1
AhHsf25	arahy.Tifrunner.gnm1.ann1.YFKM11.1	AT5G03720.1
AhHsf26	arahy.Tifrunner.gnm1.ann1.Q5BT9L.1	AT4G13980.1
AhHsf28	arahy.Tifrunner.gnm1.ann1.Q8NRQP.2	AT3G02990.1
AhHsf28	arahy.Tifrunner.gnm1.ann1.Q8NRQP.2	AT5G16820.2
AhHsf31	arahy.Tifrunner.gnm1.ann1.20C5U6.1	AT4G18870.1
AhHsf32	arahy.Tifrunner.gnm1.ann1.ID13Y7.1	AT1G32330.1
AhHsf32	arahy.Tifrunner.gnm1.ann1.ID13Y7.1	AT4G17750.1
AhHsf34	arahy.Tifrunner.gnm1.ann1.8U41WB.1	AT4G36990.1
AhHsf35	arahy.Tifrunner.gnm1.ann1.1F2DVT.2	AT4G11660.1
AhHsf36	arahy.Tifrunner.gnm1.ann1.PK48VF.1	AT3G24520.1
AhHsf39	arahy.Tifrunner.gnm1.ann1.FYJY46.1	AT2G41690.1
AhHsf40	arahy.Tifrunner.gnm1.ann1.GW3WU5.1	AT2G26150.1
AhHsf43	arahy.Tifrunner.gnm1.ann1.FJH25Q.1	AT2G26150.1
AhHsf45	arahy.Tifrunner.gnm1.ann1.2NFP2H.1	AT3G22830.1
AhHsf45	arahy.Tifrunner.gnm1.ann1.2NFP2H.1	AT3G63350.1
AhHsf45	arahy.Tifrunner.gnm1.ann1.2NFP2H.1	AT5G43840.1
AhHsf46	arahy.Tifrunner.gnm1.ann1.G2HH9X.1	AT4G18880.1

## Sheet: Ah-Gm
AhHsf Gene Name	AhHsf Gene ID	GmHsf Gene ID
AhHsf1	arahy.Tifrunner.gnm1.ann1.XIF53R.1	KRH19208
AhHsf1	arahy.Tifrunner.gnm1.ann1.XIF53R.1	KRH02689
AhHsf2	arahy.Tifrunner.gnm1.ann1.7QKH3M.1	KRH32651
AhHsf2	arahy.Tifrunner.gnm1.ann1.7QKH3M.1	KRH20029
AhHsf2	arahy.Tifrunner.gnm1.ann1.7QKH3M.1	KRG96134
AhHsf2	arahy.Tifrunner.gnm1.ann1.7QKH3M.1	KRH67848
AhHsf3	arahy.Tifrunner.gnm1.ann1.7L0DWH.1	KRH77766
AhHsf3	arahy.Tifrunner.gnm1.ann1.7L0DWH.1	KRH27709
AhHsf5	arahy.Tifrunner.gnm1.ann1.Y5X1TE.1	KRH60439
AhHsf5	arahy.Tifrunner.gnm1.ann1.Y5X1TE.1	KRH41737
AhHsf6	arahy.Tifrunner.gnm1.ann1.XNB059.1	KRH58845
AhHsf6	arahy.Tifrunner.gnm1.ann1.XNB059.1	KRH42748
AhHsf7	arahy.Tifrunner.gnm1.ann1.EUH4IG.1	KRH21206
AhHsf7	arahy.Tifrunner.gnm1.ann1.EUH4IG.1	KRH11064
AhHsf7	arahy.Tifrunner.gnm1.ann1.EUH4IG.1	KRH59032
AhHsf7	arahy.Tifrunner.gnm1.ann1.EUH4IG.1	KRH42921
AhHsf8	arahy.Tifrunner.gnm1.ann1.29NN0H.1	KRH74387
AhHsf8	arahy.Tifrunner.gnm1.ann1.29NN0H.1	KRH39566
AhHsf10	arahy.Tifrunner.gnm1.ann1.W19Z82.1	KRH76998
AhHsf10	arahy.Tifrunner.gnm1.ann1.W19Z82.1	KRH28476
AhHsf10	arahy.Tifrunner.gnm1.ann1.W19Z82.1	KRH04622
AhHsf10	arahy.Tifrunner.gnm1.ann1.W19Z82.1	KRH57956
AhHsf11	arahy.Tifrunner.gnm1.ann1.1V63ZN.2	KRH77502
AhHsf11	arahy.Tifrunner.gnm1.ann1.1V63ZN.2	KRH27961
AhHsf12	arahy.Tifrunner.gnm1.ann1.42KS26.1	RCW19328
AhHsf12	arahy.Tifrunner.gnm1.ann1.42KS26.1	KRH39283
AhHsf13	arahy.Tifrunner.gnm1.ann1.CC8IDD.1	KRH35353
AhHsf13	arahy.Tifrunner.gnm1.ann1.CC8IDD.1	KRH09101
AhHsf13	arahy.Tifrunner.gnm1.ann1.CC8IDD.1	KRG91464
AhHsf13	arahy.Tifrunner.gnm1.ann1.CC8IDD.1	KRH38554
AhHsf14	arahy.Tifrunner.gnm1.ann1.7H2VVZ.1	KRG95236
AhHsf14	arahy.Tifrunner.gnm1.ann1.7H2VVZ.1	KRH66906
AhHsf15	arahy.Tifrunner.gnm1.ann1.B8VX3Q.2	KRH32060
AhHsf15	arahy.Tifrunner.gnm1.ann1.B8VX3Q.2	KRH35452
AhHsf15	arahy.Tifrunner.gnm1.ann1.B8VX3Q.2	KRG95588
AhHsf15	arahy.Tifrunner.gnm1.ann1.B8VX3Q.2	KRG91367
AhHsf15	arahy.Tifrunner.gnm1.ann1.B8VX3Q.2	KRH67267
AhHsf16	arahy.Tifrunner.gnm1.ann1.5FT298.1	KRH15572
AhHsf16	arahy.Tifrunner.gnm1.ann1.5FT298.1	KRH05436
AhHsf16	arahy.Tifrunner.gnm1.ann1.5FT298.1	KRH61516
AhHsf17	arahy.Tifrunner.gnm1.ann1.WMYE82.1	KRH15374
AhHsf17	arahy.Tifrunner.gnm1.ann1.WMYE82.1	KRH05670
AhHsf17	arahy.Tifrunner.gnm1.ann1.WMYE82.1	KRH61304
AhHsf17	arahy.Tifrunner.gnm1.ann1.WMYE82.1	KRH52011
AhHsf18	arahy.Tifrunner.gnm1.ann1.7R0WL5.1	KRH14599
AhHsf18	arahy.Tifrunner.gnm1.ann1.7R0WL5.1	KRH73529
AhHsf18	arahy.Tifrunner.gnm1.ann1.7R0WL5.1	KRG89701
AhHsf19	arahy.Tifrunner.gnm1.ann1.M7PLWR.1	KRH15374
AhHsf19	arahy.Tifrunner.gnm1.ann1.M7PLWR.1	KRH05670
AhHsf19	arahy.Tifrunner.gnm1.ann1.M7PLWR.1	KRH61304
AhHsf19	arahy.Tifrunner.gnm1.ann1.M7PLWR.1	KRH52011
AhHsf20	arahy.Tifrunner.gnm1.ann1.ABBA5Z.1	KRH15572
AhHsf20	arahy.Tifrunner.gnm1.ann1.ABBA5Z.1	KRH05436
AhHsf20	arahy.Tifrunner.gnm1.ann1.ABBA5Z.1	KRH61516
AhHsf22	arahy.Tifrunner.gnm1.ann1.7Z43AK.1	KRH35452
AhHsf22	arahy.Tifrunner.gnm1.ann1.7Z43AK.1	KRH32060
AhHsf22	arahy.Tifrunner.gnm1.ann1.7Z43AK.1	KRG95588
AhHsf22	arahy.Tifrunner.gnm1.ann1.7Z43AK.1	KRG91367
AhHsf22	arahy.Tifrunner.gnm1.ann1.7Z43AK.1	KRH67267
AhHsf23	arahy.Tifrunner.gnm1.ann1.PW78BB.1	KRH21206
AhHsf23	arahy.Tifrunner.gnm1.ann1.PW78BB.1	KRH11064
AhHsf23	arahy.Tifrunner.gnm1.ann1.PW78BB.1	KRH59032
AhHsf23	arahy.Tifrunner.gnm1.ann1.PW78BB.1	KRH42921
AhHsf24	arahy.Tifrunner.gnm1.ann1.FTRM9I.2	KRH19208
AhHsf24	arahy.Tifrunner.gnm1.ann1.FTRM9I.2	KRH02689
AhHsf25	arahy.Tifrunner.gnm1.ann1.YFKM11.1	KRH32651
AhHsf25	arahy.Tifrunner.gnm1.ann1.YFKM11.1	KRH20029
AhHsf25	arahy.Tifrunner.gnm1.ann1.YFKM11.1	KRG96134
AhHsf25	arahy.Tifrunner.gnm1.ann1.YFKM11.1	KRH67848
AhHsf26	arahy.Tifrunner.gnm1.ann1.Q5BT9L.1	KRH58845
AhHsf26	arahy.Tifrunner.gnm1.ann1.Q5BT9L.1	KRH42748
AhHsf27	arahy.Tifrunner.gnm1.ann1.65ZHYZ.1	KRH14599
AhHsf27	arahy.Tifrunner.gnm1.ann1.65ZHYZ.1	KRH73529
AhHsf27	arahy.Tifrunner.gnm1.ann1.65ZHYZ.1	KRG89701
AhHsf28	arahy.Tifrunner.gnm1.ann1.Q8NRQP.2	KRH77766
AhHsf28	arahy.Tifrunner.gnm1.ann1.Q8NRQP.2	KRH27709
AhHsf29	arahy.Tifrunner.gnm1.ann1.7BZL8T.1	KRH20461
AhHsf31	arahy.Tifrunner.gnm1.ann1.20C5U6.1	KRH21206
AhHsf31	arahy.Tifrunner.gnm1.ann1.20C5U6.1	KRH11064
AhHsf31	arahy.Tifrunner.gnm1.ann1.20C5U6.1	KRH59032
AhHsf31	arahy.Tifrunner.gnm1.ann1.20C5U6.1	KRH42921
AhHsf32	arahy.Tifrunner.gnm1.ann1.ID13Y7.1	KRH74387
AhHsf32	arahy.Tifrunner.gnm1.ann1.ID13Y7.1	KRH39566
AhHsf34	arahy.Tifrunner.gnm1.ann1.8U41WB.1	KRH76998
AhHsf34	arahy.Tifrunner.gnm1.ann1.8U41WB.1	KRH28476
AhHsf34	arahy.Tifrunner.gnm1.ann1.8U41WB.1	KRH04622
AhHsf34	arahy.Tifrunner.gnm1.ann1.8U41WB.1	KRH57956
AhHsf35	arahy.Tifrunner.gnm1.ann1.1F2DVT.2	KRH77502
AhHsf35	arahy.Tifrunner.gnm1.ann1.1F2DVT.2	KRH27961
AhHsf36	arahy.Tifrunner.gnm1.ann1.PK48VF.1	RCW19328
AhHsf36	arahy.Tifrunner.gnm1.ann1.PK48VF.1	KRH39283
AhHsf37	arahy.Tifrunner.gnm1.ann1.L21EJT.1	KRH35353
AhHsf37	arahy.Tifrunner.gnm1.ann1.L21EJT.1	KRH09101
AhHsf37	arahy.Tifrunner.gnm1.ann1.L21EJT.1	KRG91464
AhHsf37	arahy.Tifrunner.gnm1.ann1.L21EJT.1	KRH38554
AhHsf39	arahy.Tifrunner.gnm1.ann1.FYJY46.1	KRG95236
AhHsf39	arahy.Tifrunner.gnm1.ann1.FYJY46.1	KRH66906
AhHsf40	arahy.Tifrunner.gnm1.ann1.GW3WU5.1	KRH15572
AhHsf40	arahy.Tifrunner.gnm1.ann1.GW3WU5.1	KRH05436
AhHsf40	arahy.Tifrunner.gnm1.ann1.GW3WU5.1	KRH61516
AhHsf41	arahy.Tifrunner.gnm1.ann1.KLH8FG.1	KRH15374
AhHsf41	arahy.Tifrunner.gnm1.ann1.KLH8FG.1	KRH05670
AhHsf41	arahy.Tifrunner.gnm1.ann1.KLH8FG.1	KRH61304
AhHsf41	arahy.Tifrunner.gnm1.ann1.KLH8FG.1	KRH52011
AhHsf42	arahy.Tifrunner.gnm1.ann1.7EA4R0.1	KRH15374
AhHsf42	arahy.Tifrunner.gnm1.ann1.7EA4R0.1	KRH05670
AhHsf42	arahy.Tifrunner.gnm1.ann1.7EA4R0.1	KRH61304
AhHsf42	arahy.Tifrunner.gnm1.ann1.7EA4R0.1	KRH52011
AhHsf43	arahy.Tifrunner.gnm1.ann1.FJH25Q.1	KRH15572
AhHsf43	arahy.Tifrunner.gnm1.ann1.FJH25Q.1	KRH05436
AhHsf43	arahy.Tifrunner.gnm1.ann1.FJH25Q.1	KRH61516
AhHsf45	arahy.Tifrunner.gnm1.ann1.2NFP2H.1	KRH32060
AhHsf45	arahy.Tifrunner.gnm1.ann1.2NFP2H.1	KRH35452
AhHsf45	arahy.Tifrunner.gnm1.ann1.2NFP2H.1	KRH31657
AhHsf45	arahy.Tifrunner.gnm1.ann1.2NFP2H.1	KRG95588
AhHsf45	arahy.Tifrunner.gnm1.ann1.2NFP2H.1	KRG91367
AhHsf45	arahy.Tifrunner.gnm1.ann1.2NFP2H.1	KRH67267
AhHsf46	arahy.Tifrunner.gnm1.ann1.G2HH9X.1	KRH21206
AhHsf46	arahy.Tifrunner.gnm1.ann1.G2HH9X.1	KRH11064
AhHsf46	arahy.Tifrunner.gnm1.ann1.G2HH9X.1	KRH59032
AhHsf46	arahy.Tifrunner.gnm1.ann1.G2HH9X.1	KRH42921

## Sheet: Ah-Sl
AhHsf Gene Name	AhHsf Gene ID	SlHsf Gene ID
AhHsf1	arahy.Tifrunner.gnm1.ann1.XIF53R.1	Solyc07g040680.3.1
AhHsf2	arahy.Tifrunner.gnm1.ann1.7QKH3M.1	Solyc09g009100.3.1
AhHsf3	arahy.Tifrunner.gnm1.ann1.7L0DWH.1	Solyc03g097120.3.1
AhHsf6	arahy.Tifrunner.gnm1.ann1.XNB059.1	Solyc12g098520.2.1
AhHsf7	arahy.Tifrunner.gnm1.ann1.EUH4IG.1	Solyc02g072000.3.1
AhHsf7	arahy.Tifrunner.gnm1.ann1.EUH4IG.1	Solyc03g006000.3.1
AhHsf8	arahy.Tifrunner.gnm1.ann1.29NN0H.1	Solyc08g005170.3.1
AhHsf8	arahy.Tifrunner.gnm1.ann1.29NN0H.1	Solyc08g076590.3.1
AhHsf9	arahy.Tifrunner.gnm1.ann1.3757PS.1	Solyc03g097120.3.1
AhHsf10	arahy.Tifrunner.gnm1.ann1.W19Z82.1	Solyc02g090820.3.1
AhHsf11	arahy.Tifrunner.gnm1.ann1.1V63ZN.2	Solyc08g080540.3.1
AhHsf12	arahy.Tifrunner.gnm1.ann1.42KS26.1	Solyc12g007070.2.1
AhHsf13	arahy.Tifrunner.gnm1.ann1.CC8IDD.1	Solyc03g026020.3.1
AhHsf13	arahy.Tifrunner.gnm1.ann1.CC8IDD.1	Solyc08g080540.3.1
AhHsf14	arahy.Tifrunner.gnm1.ann1.7H2VVZ.1	Solyc10g079380.2.1
AhHsf14	arahy.Tifrunner.gnm1.ann1.7H2VVZ.1	Solyc04g016000.3.1
AhHsf15	arahy.Tifrunner.gnm1.ann1.B8VX3Q.2	Solyc09g065660.3.1
AhHsf15	arahy.Tifrunner.gnm1.ann1.B8VX3Q.2	Solyc09g082670.3.1
AhHsf16	arahy.Tifrunner.gnm1.ann1.5FT298.1	Solyc08g062960.3.1
AhHsf17	arahy.Tifrunner.gnm1.ann1.WMYE82.1	Solyc04g078770.3.1
AhHsf18	arahy.Tifrunner.gnm1.ann1.7R0WL5.1	Solyc11g064990.2.1
AhHsf19	arahy.Tifrunner.gnm1.ann1.M7PLWR.1	Solyc04g078770.3.1
AhHsf20	arahy.Tifrunner.gnm1.ann1.ABBA5Z.1	Solyc08g062960.3.1
AhHsf22	arahy.Tifrunner.gnm1.ann1.7Z43AK.1	Solyc06g053960.3.1
AhHsf22	arahy.Tifrunner.gnm1.ann1.7Z43AK.1	Solyc09g082670.3.1
AhHsf22	arahy.Tifrunner.gnm1.ann1.7Z43AK.1	Solyc09g065660.3.1
AhHsf23	arahy.Tifrunner.gnm1.ann1.PW78BB.1	Solyc02g072000.3.1
AhHsf23	arahy.Tifrunner.gnm1.ann1.PW78BB.1	Solyc03g006000.3.1
AhHsf24	arahy.Tifrunner.gnm1.ann1.FTRM9I.2	Solyc07g040680.3.1
AhHsf25	arahy.Tifrunner.gnm1.ann1.YFKM11.1	Solyc09g009100.3.1
AhHsf26	arahy.Tifrunner.gnm1.ann1.Q5BT9L.1	Solyc12g098520.2.1
AhHsf28	arahy.Tifrunner.gnm1.ann1.Q8NRQP.2	Solyc03g097120.3.1
AhHsf29	arahy.Tifrunner.gnm1.ann1.7BZL8T.1	Solyc02g078340.3.1
AhHsf31	arahy.Tifrunner.gnm1.ann1.20C5U6.1	Solyc02g072000.3.1
AhHsf31	arahy.Tifrunner.gnm1.ann1.20C5U6.1	Solyc03g006000.3.1
AhHsf32	arahy.Tifrunner.gnm1.ann1.ID13Y7.1	Solyc03g097120.3.1
AhHsf32	arahy.Tifrunner.gnm1.ann1.ID13Y7.1	Solyc08g005170.3.1
AhHsf32	arahy.Tifrunner.gnm1.ann1.ID13Y7.1	Solyc08g076590.3.1
AhHsf34	arahy.Tifrunner.gnm1.ann1.8U41WB.1	Solyc02g090820.3.1
AhHsf35	arahy.Tifrunner.gnm1.ann1.1F2DVT.2	Solyc08g080540.3.1
AhHsf36	arahy.Tifrunner.gnm1.ann1.PK48VF.1	Solyc12g007070.2.1
AhHsf37	arahy.Tifrunner.gnm1.ann1.L21EJT.1	Solyc03g026020.3.1
AhHsf39	arahy.Tifrunner.gnm1.ann1.FYJY46.1	Solyc10g079380.2.1
AhHsf39	arahy.Tifrunner.gnm1.ann1.FYJY46.1	Solyc04g016000.3.1
AhHsf40	arahy.Tifrunner.gnm1.ann1.GW3WU5.1	Solyc08g062960.3.1
AhHsf41	arahy.Tifrunner.gnm1.ann1.KLH8FG.1	Solyc04g078770.3.1
AhHsf42	arahy.Tifrunner.gnm1.ann1.7EA4R0.1	Solyc04g078770.3.1
AhHsf43	arahy.Tifrunner.gnm1.ann1.FJH25Q.1	Solyc08g062960.3.1
AhHsf45	arahy.Tifrunner.gnm1.ann1.2NFP2H.1	Solyc09g082670.3.1
AhHsf45	arahy.Tifrunner.gnm1.ann1.2NFP2H.1	Solyc09g065660.3.1
AhHsf46	arahy.Tifrunner.gnm1.ann1.G2HH9X.1	Solyc02g072000.3.1
AhHsf46	arahy.Tifrunner.gnm1.ann1.G2HH9X.1	Solyc03g006000.3.1

## Sheet: Ah-Os
AhHsf Gene Name	AhHsf Gene ID	OsHsf Gene ID
AhHsf7	arahy.Tifrunner.gnm1.ann1.EUH4IG.1	transcript:Os01t0749300-02
AhHsf10	arahy.Tifrunner.gnm1.ann1.W19Z82.1	transcript:Os09t0456800-01
AhHsf13	arahy.Tifrunner.gnm1.ann1.CC8IDD.1	transcript:Os04t0568700-00
AhHsf15	arahy.Tifrunner.gnm1.ann1.B8VX3Q.2	transcript:Os07t0178600-01
AhHsf15	arahy.Tifrunner.gnm1.ann1.B8VX3Q.2	transcript:Os03t0161900-02
AhHsf15	arahy.Tifrunner.gnm1.ann1.B8VX3Q.2	transcript:Os03t0795900-01
AhHsf15	arahy.Tifrunner.gnm1.ann1.B8VX3Q.2	transcript:Os10t0419300-01
AhHsf19	arahy.Tifrunner.gnm1.ann1.M7PLWR.1	transcript:Os09t0455200-01
AhHsf22	arahy.Tifrunner.gnm1.ann1.7Z43AK.1	transcript:Os10t0419300-01
AhHsf22	arahy.Tifrunner.gnm1.ann1.7Z43AK.1	transcript:Os03t0161900-02
AhHsf22	arahy.Tifrunner.gnm1.ann1.7Z43AK.1	transcript:Os07t0178600-01
AhHsf41	arahy.Tifrunner.gnm1.ann1.KLH8FG.1	transcript:Os09t0455200-01
AhHsf45	arahy.Tifrunner.gnm1.ann1.2NFP2H.1	transcript:Os10t0419300-01
AhHsf45	arahy.Tifrunner.gnm1.ann1.2NFP2H.1	transcript:Os03t0161900-02

## Sheet: Collinear Hsfs characteristics
One-to-one orthologous relationships between peanut and other three plant species.
Collinear AhHsf gene pairs in Arabidopsis	Collinear AhHsf gene pairs in soybean	Collinear AhHsf gene pairs in tomato	Collinear AhHsf gene pairs in rice	Common collinear AhHsf gene pairs in Arabidopsis, soybean, and tomato	Common collinear AhHsf gene pairs in Arabidopsis, soybean, tomato, and rice
AhHsf2	AhHsf1	AhHsf1	AhHsf7	AhHsf2	AhHsf7
AhHsf3	AhHsf2	AhHsf2	AhHsf10	AhHsf3	AhHsf10
AhHsf6	AhHsf3	AhHsf3	AhHsf13	AhHsf6	AhHsf13
AhHsf7	AhHsf5	AhHsf6	AhHsf15	AhHsf7	AhHsf15
AhHsf8	AhHsf6	AhHsf7	AhHsf19	AhHsf8	AhHsf22
AhHsf10	AhHsf7	AhHsf8	AhHsf22	AhHsf10	AhHsf45
AhHsf11	AhHsf8	AhHsf9	AhHsf41	AhHsf11
AhHsf12	AhHsf10	AhHsf10	AhHsf45	AhHsf12
AhHsf13	AhHsf11	AhHsf11		AhHsf13
AhHsf14	AhHsf12	AhHsf12		AhHsf14
AhHsf15	AhHsf13	AhHsf13		AhHsf15
AhHsf16	AhHsf14	AhHsf14		AhHsf16
AhHsf22	AhHsf15	AhHsf15		AhHsf22
AhHsf23	AhHsf16	AhHsf16		AhHsf23
AhHsf25	AhHsf17	AhHsf17		AhHsf25
AhHsf26	AhHsf18	AhHsf18		AhHsf26
AhHsf28	AhHsf19	AhHsf19		AhHsf28
AhHsf31	AhHsf20	AhHsf20		AhHsf31
AhHsf32	AhHsf22	AhHsf22		AhHsf32
AhHsf34	AhHsf23	AhHsf23		AhHsf34
AhHsf35	AhHsf24	AhHsf24		AhHsf35
AhHsf36	AhHsf25	AhHsf25		AhHsf36
AhHsf39	AhHsf26	AhHsf26		AhHsf39
AhHsf40	AhHsf27	AhHsf28		AhHsf40
AhHsf43	AhHsf28	AhHsf29		AhHsf43
AhHsf45	AhHsf29	AhHsf31		AhHsf45
AhHsf46	AhHsf31	AhHsf32		AhHsf46
	AhHsf32	AhHsf34
	AhHsf34	AhHsf35
	AhHsf35	AhHsf36
	AhHsf36	AhHsf37
	AhHsf37	AhHsf39
	AhHsf39	AhHsf40
	AhHsf40	AhHsf41
	AhHsf41	AhHsf42
	AhHsf42	AhHsf43
	AhHsf43	AhHsf45
	AhHsf45	AhHsf46
	AhHsf46
