# Supplementary material for: Hsf transcription factor gene family in peanut (Arachis hypogaea L.): genome-wide characterization and expression analysis under drought and salt stresses
Source: Front Plant Sci. 2023 Jul 5;14:1214732. doi: 10.3389/fpls.2023.1214732 (PMC10355374; doi:10.3389/fpls.2023.1214732)
Supplement: Supplementary Figure 1 — Multiple sequence alignment of the DBD domains (A) and HR-A/B regions (B) of the Hsf protein family in peanut. [file DataSheet_1.zip › Supplementary Materials/Supplementary Table S5.xls]

## Sheet: Sheet1
Duplicated pairs	Ka	Ks	Ka/Ks	Purifying selection	Duplicate type
AhHsf1-AhHsf24	0.0209612	0.0215004	0.97492	Yes	Segmental
AhHsf2-AhHsf25	0.342719	1.02431	0.334586	Yes	Segmental
AhHsf7-AhHsf23	0.205739	0.831107	0.247548	Yes	Segmental
AhHsf5-AhHsf30	0.00332288	0.033928	0.097939	Yes	Segmental
AhHsf3-AhHsf28	0.000861327	0.0321938	0.0267544	Yes	Segmental
AhHsf7-AhHsf31	0.00739573	0.0398236	0.185712	Yes	Segmental
AhHsf6-AhHsf26	0.0387514	0.0429917	0.90137	Yes	Segmental
AhHsf7-AhHsf46	0.209196	0.838857	0.249383	Yes	Segmental
AhHsf8-AhHsf32	0.0342418	0.0711375	0.481346	Yes	Segmental
AhHsf10-AhHsf34	0.0096876	0.0247038	0.392151	Yes	Segmental
AhHsf13-AhHsf37	0.00358709	0.0460503	0.0778952	Yes	Segmental
AhHsf12-AhHsf36	0.00488154	0.0434432	0.112366	Yes	Segmental
AhHsf11-AhHsf35	0.00126957	0.0208058	0.0610202	Yes	Segmental
AhHsf16-AhHsf20	0.232207	1.07782	0.215441	Yes	Segmental
AhHsf17-AhHsf19	0.194613	1.37396	0.141644	Yes	Segmental
AhHsf15-AhHsf22	0.269624	2.03729	0.132344	Yes	Segmental
AhHsf17-AhHsf41	0.215723	0.624346	0.345518	Yes	Segmental
AhHsf16-AhHsf40	0.00979183	0.0350459	0.2794	Yes	Segmental
AhHsf14-AhHsf39	0.00513261	0.0571705	0.0897772	Yes	Segmental
AhHsf16-AhHsf43	0.218446	1.03443	0.211175	Yes	Segmental
AhHsf17-AhHsf42	0.19748	1.38349	0.142741	Yes	Segmental
AhHsf18-AhHsf27	0.0146427	0.051368	0.285056	Yes	Segmental
AhHsf20-AhHsf40	0.231608	1.03639	0.223475	Yes	Segmental
AhHsf19-AhHsf41	0.194613	1.37396	0.141644	Yes	Segmental
AhHsf19-AhHsf42	0.00257235	0.0042644	0.603214	Yes	Segmental
AhHsf20-AhHsf43	0.0137229	0.0656289	0.209098	Yes	Segmental
AhHsf22-AhHsf38	0.264884	1.70242	0.155593	Yes	Segmental
AhHsf21-AhHsf44	0.00532586	0.0718703	0.0741038	Yes	Segmental
AhHsf22-AhHsf45	0.00890301	0.0351327	0.253411	Yes	Segmental
AhHsf23-AhHsf31	0.207146	0.856144	0.241952	Yes	Segmental
AhHsf23-AhHsf46	0.0084859	0.0251157	0.337872	Yes	Segmental
AhHsf31-AhHsf46	0.210609	0.814357	0.258621	Yes	Segmental
AhHsf40-AhHsf43	0.219604	0.998412	0.219953	Yes	Segmental
AhHsf41-AhHsf42	0.19748	1.38349	0.142741	Yes	Segmental
AhHsf38-AhHsf45	0.25686	2.02606	0.126778	Yes	Segmental
AhHsf8-AhHsf9	0.151741	0.699604	0.216895	Yes	Tandem
AhHsf32-AhHsf33	0.151741	0.699604	0.216895	Yes	Tandem
